# Supplementary material for: Extracting Social Information from Chemosensory Cues: Consideration of Several Scenarios and Their Functional Implications
Source: Front Neurosci. 2015 Nov 20;9:439. doi: 10.3389/fnins.2015.00439 (PMC4653286; doi:10.3389/fnins.2015.00439)
Supplement: Supplementary file 1 [file MATLABcodes.ZIP]

Archive with 12 entries (12 files):
- manuscript figures/read_me.m
- manuscript figures/show_context_effects.m
- manuscript figures/simulate_multi_compound_ratio_scenarios.m
- manuscript figures/simulate_one_compound_context_scenarios.m
- manuscript figures/simulate_one_compound_scenarios.m
- manuscript figures/simulate_two_compound_additive_scenarios.m
- manuscript figures/simulate_two_compound_difference_context_scenarios.m
- manuscript figures/simulate_two_compound_difference_scenarios.m
- manuscript figures/simulate_two_compound_ratio_scenarios.m
- manuscript figures/soft_range_unit.m
- manuscript figures/thresh_unit.m
- fnins-09-00439.xml
