# Supplementary material for: Extracting Social Information from Chemosensory Cues: Consideration of Several Scenarios and Their Functional Implications
Source: Front Neurosci. 2015 Nov 20;9:439. doi: 10.3389/fnins.2015.00439 (PMC4653286; doi:10.3389/fnins.2015.00439)
Supplement: Supplementary file 1 [file MATLABcodes.ZIP › manuscript figures/read_me.m]

% List of scripts used to create figures in 
% Extracting Social Information from Chemosensory Cues: Consideration of Several Scenarios and their Functional Implications
% Frontiers in Neuroscience
% Ben-Shaul 2015
%
% YBS 2015


% simulate_one_compound_scenarios.m implements a computation like that shown
% in Figure 2.

% simulate_two_compound_additive_scenarios.m generates the plots in Figure 3

% simulate_two_compound_difference_scenarios.m genreates the panels in Figure
% 4 B,C

% simulate_two_compound_ratio_scenarios.m generates the panels in Figure 4
% E,F

% simulate_multi_compound_ratio_scenarios.m generates the panel in Figure 4H

% show_context_effects.m generates panels B and C in Figure 5 

% simulate_one_compound_context_scenarios.m generates panel in figure 6C

% simulate_two_compound_difference_context_scenarios.m generates the panels
% shown in Figure 6D
