# Supplementary material for: Extracting Social Information from Chemosensory Cues: Consideration of Several Scenarios and Their Functional Implications
Source: Front Neurosci. 2015 Nov 20;9:439. doi: 10.3389/fnins.2015.00439 (PMC4653286; doi:10.3389/fnins.2015.00439)
Supplement: Supplementary file 1 [file MATLABcodes.ZIP › manuscript figures/show_context_effects.m]

% A script to show context dependence effects
% Generates panels shown in Figure 5
% 
% YBS 2015

%%%%%%%%%%%%%%%%%%%%%%%%%%%%%%%%%%%%%%%%%%%%%%%%%%%%%
clear
figure

% Dedine mean value for each trait
T1V  = [1:3];
T2V  = [1:3];
% define standard deviation for all traits
sds = 0.1;
% number of samples for each group
N= 50;

% scenario 1 (additive)
% Define gains associated with the two traits
T1G = [1 5 1];
T2G = [1 1 5];

% Generate (sample) the data
for k = 1:length(T1G)   % for each scenario (defined by specific gains for T1 and T2)    
    % get the values as a function of T1 and T2 and their gains
    for i = 1:length(T1V)
        for j = 1:length(T2V)
            % the mean values
            MC(i,j) = T1G(k)*T1V(i) + T2G(k)*T2V(j);
            % The actual values with scaled (normal) noise
            C{i,j} = MC(i,j) + MC(i,j)*sds*randn(1,N);
        end
    end
end

% Plot the distributions for each of these scenarios 
for k = 1:length(T1G)   % for each scenario (defined by specific gains for T1 and T2)
    
    subplot(3,1,k)
    for i = 1:length(T1V)
        for j = 1:length(T2V)
            vals = C{i,j};
            clear lh
            for vi = 1:length(vals)
                lh(vi) = line([(T1V(i)+(j-1)*0.1)-0.03 (T1V(i)+(j-1)*0.1)+0.03],[vals(vi) vals(vi)]);
                hold on
            end
            lh(vi+1) = line([(T1V(i)+(j-1)*0.1)-0.05 (T1V(i)+(j-1)*0.1)+0.05],[MC(i,j) MC(i,j)]);
            set(lh(vi+1),'linewidth',3);
            if j == 1
                set(lh,'color',[0.1 0.1 0.1])
            elseif j == 2
                set(lh,'color',[0.7 0.6 0.5])
            elseif j ==3
                set(lh,'color',[1 0.1 0.1])
            end
        end
        set(gca,'xlim',[0 T1V(end)+1])
        set(gca,'xtick',T1V)
        box on
        xlabel('trait 2')
        ylabel('concentration')
        title(['additive model scenario ' num2str(k)])
    end    
end


% Multiplicative model - only in the second trait (concentration)
% close all
clear

% define trait values
TV  = [1:3];

% This set the dilution factors - a ratio of 1,2, and 4
% the dilutions are treated here as if they are the first trait
DV  = 2.^[0:2];

% this creates a matrix where each row is a different dilution
% the different columns are different trait values
% the matrix specifices the mean concentration
MC = DV' * TV;

% generate the data
sds = 0.05; %SD for the noise
N= 20;
for i = 1:length(DV)
    for j = 1:length(TV)
        % Scaled noise
        C{i,j} = MC(i,j) + MC(i,j)*sds*randn(1,N);        
    end
end

% plot the data for each trait for each dilution 
figure
for i = 1:length(DV)
    for j = 1:length(TV)
        vals = C{i,j};
        clear lh
        for vi = 1:length(vals)
            lh(vi) = line([(log2(DV(i))+(j-1)*0.1)-0.04 (log2(DV(i))+(j-1)*0.1)+0.04],[vals(vi) vals(vi)]);
            hold on
        end
        lh(vi+1) = line([(log2(DV(i))+(j-1)*0.1)-0.1 (log2(DV(i))+(j-1)*0.1)+0.1],[MC(i,j) MC(i,j)]);
        set(lh(vi+1),'linewidth',2);
        if j == 1
            set(lh,'color',[0.1 0.1 0.1])
        elseif j == 2
            set(lh,'color',[0.7 0.6 0.5])
        elseif j ==3
            set(lh,'color',[1 0.1 0.1])
        end
    end
end
set(gca,'xtick',log2(DV))
box on
set(gca,'xlim',[-1 log2(DV(end))+1]);
xlabel('stimulus dilution')
set(gca,'ylim',[0 15])
ylabel('concentration')
