# Supplementary material for: Extracting Social Information from Chemosensory Cues: Consideration of Several Scenarios and Their Functional Implications
Source: Front Neurosci. 2015 Nov 20;9:439. doi: 10.3389/fnins.2015.00439 (PMC4653286; doi:10.3389/fnins.2015.00439)
Supplement: Supplementary file 1 [file MATLABcodes.ZIP › manuscript figures/simulate_multi_compound_ratio_scenarios.m]

% Simulation of  a multi compound range (4 in this case)
% Generates panel shown in Figure 4H
%
% YBS 2015

clear

% Defines the idea ratios and widths for each of the 3 compounds
% relative to the first one
Fs = [1    2  4] ; 
Ws = [0.5  1  1];

% Get number of components
Nc = size(Fs,2) + 1;
% specify number of samples
N = 50000;

% Generate distribution
maxval = 10;
C = unifrnd(1,maxval,Nc,N);

% returns those samples where the ratio of C2 t C1 is in the defined ranges
% This loop runs over the 3 compounds and compares their ratio to the first
% compound that works as the reference
%
% This is the same process computed in
% simulate_two_compound_ratio_scenarios
for i = 1:Nc-1
            
    F = Fs(i); % ideal ratio
    W = Ws(i); % width
            
    lFL = log10(F-W);
    lF  = log10(F);
        
    % the first two units respond to log raios of each component
    R1 = log10(C(1,:));
    R2 = log10(C(i+1,:));
    
    % The third unit calcualtes the difference between the two, but also
    % has some internal bias and gain on those.
    R3 = R2 - R1 - lFL;
    R3 = max(0,R3);
    
    % The 4th is like the thurd, but it has a higher threshold
    R4 = R2 - R1 - lF;
    R4 = max(0,R4);      
    
    % finally, the difference between the two is calculated and zero values
    % clipped
    G1 = 1;
    G2 = 2;
    R5 = G1*R3-G2*R4;
    
    
    % These values are used for normalizing the response to 1, based on the
    % maximum value that is attained with the "ideal ratio"
    R3max = log10(F) - lFL;
    R4max = log10(F) - lF;
    R5max = G1*R3max - G2*R4max;
    % Normalize between 0 and 1
    R5 = max(0,R5);
    R5 = R5./R5max;

    
    % Threshold on the response
    R6 = R5 > 0.5;
    tmp_score(i,:) = R6;
     
end

% Get the sum score - namely, how many compounds fulfill the criterion
score = sum(tmp_score);
% They must be fulilled for all ratios
rel_points = find(score > Nc-2);
% The rest of the samples do not fulfill the condition
non_rel_points = find(~(score > Nc-2));
% The next block is only for plotting purposes - show only a subset of samples
dilute_fact = 10;
diluted_non_rel_points = non_rel_points([1:dilute_fact:end]);

figure
% Show the relative ranges of all the compounds
subplot(Nc-1,Nc-1,2*Nc-1)
plot(1,1,'k+');
hold on
for i = 1:length(Fs)
    lh = line([i+1  i+1],[Fs(i)-Ws(i) Fs(i)+Ws(i) ]);
    set(lh,'color','r','linewidth',3)
    hold on
end
set(gca,'xlim',[0 length(Fs)+2])
set(gca,'ylim',[0 max(Fs+Ws) + 0.2])


for i = 1:Nc
    for j = i+1:Nc            
        if i == 1
            IDEAL_R  =  Fs(j-1);            
        else
            IDEAL_R  =  Fs(j-1)./Fs(i-1);            
        end
                        
        subplot(Nc-1,Nc-1,(i-1)*(Nc-1) + j-1)
        ph = plot(C(i,diluted_non_rel_points),C(j,diluted_non_rel_points),'k.');
        set(ph,'markersize',2)
        hold on
        ph = plot(C(i,rel_points),C(j,rel_points),'ro');
        set(ph,'markersize',3)
        set(ph,'MarkerFaceColor','r')
        set(ph,'MarkerEdgeColor','r')     
        set(gca,'xlim',[1,maxval],'ylim',[1 maxval])
        hold on
        line([1,maxval],[1,maxval])
        title(['ideal ratio: ' num2str(IDEAL_R)])        
        xlabel(['comp ' num2str(i)])
        ylabel(['comp ' num2str(j)])
        axis equal
        box on
    end
end
