# Supplementary material for: Extracting Social Information from Chemosensory Cues: Consideration of Several Scenarios and Their Functional Implications
Source: Front Neurosci. 2015 Nov 20;9:439. doi: 10.3389/fnins.2015.00439 (PMC4653286; doi:10.3389/fnins.2015.00439)
Supplement: Supplementary file 1 [file MATLABcodes.ZIP › manuscript figures/simulate_one_compound_context_scenarios.m]

% simluate one compound scenario
% This is simply a range unit (as in Figure 2) - called with different
% offsets.
% generates the panels in Figure 6C
%
% YBS 2015

clear

% generate the data
C = unifrnd(0,10,1,1000);

Cp = 3;  % peak concentration
W = 1;   % width around the peak
T = 0.5;

% the various offsets (contexts)
offset = [0 1 2 3];

% plot the data
figure
for i = 1:length(offset)
    R = soft_range_unit(C,Cp,W,offset(i));
    
    subplot(length(offset),2,2*(i-1)+1)
    plot(C,R,'k.')
    set(gca,'xlim',[-1,11],'ylim',[-0.1 1.1],'ytick',[0 1])
    title(['linear range detector ' num2str(Cp) ':' num2str(W) ' offset = ' num2str(offset(i))])
    
    subplot(length(offset),2,2*(i-1) +2)
    plot(C(~R>T),0,'k.');
    hold on
    plot(C(R>T),1,'r.');
    set(gca,'xlim',[-1,11],'ylim',[-0.1 1.1],'ytick',[0 1])
    title(['linear range detector ' num2str(Cp) ':' num2str(W)  ' offset = ' num2str(offset(i))])
end
