# Supplementary material for: Extracting Social Information from Chemosensory Cues: Consideration of Several Scenarios and Their Functional Implications
Source: Front Neurosci. 2015 Nov 20;9:439. doi: 10.3389/fnins.2015.00439 (PMC4653286; doi:10.3389/fnins.2015.00439)
Supplement: Supplementary file 1 [file MATLABcodes.ZIP › manuscript figures/simulate_one_compound_scenarios.m]

%%%%%%%%%%% simulate one compound scenario
% 
% YBS 2015

clear

% sample 1000 concentration values from a uniform distribution between 0 and 10
C = unifrnd(0,10,1,1000);

% Specify the criteria for identifying a "trait"
% Change these parameters to define different ranges
Cp = 4;    % peak concentration
W  = 1;    % define width around the peak
offset = 0; % relevant only for context effects

% define a threshold for trait detection
% remember that the response R reaches a maximum of 1 at the center of the
% range (Cp)and shows a linear decrease from this value
T = 0.5;  


% Get the response of a "range responsive" unit to these concentrations
R = soft_range_unit(C,Cp,W,offset);

% Show the sum of the inputs of the range responding unit
figure
subplot(1,2,1)
plot(C,R,'k.')
set(gca,'xlim',[-1,11],'ylim',[-0.1 1.1],'ytick',[0 1])
title(['linear range detector ' num2str(Cp) ':' num2str(W)])


% Show the output after threshold
subplot(1,2,2)
plot(C(~R>T),0,'k.');
hold on
plot(C(R>T),1,'r.');
set(gca,'xlim',[-1,11],'ylim',[-0.1 1.1],'ytick',[0 1])
title(['linear range detector ' num2str(Cp) ':' num2str(W)])
