# Supplementary material for: Extracting Social Information from Chemosensory Cues: Consideration of Several Scenarios and Their Functional Implications
Source: Front Neurosci. 2015 Nov 20;9:439. doi: 10.3389/fnins.2015.00439 (PMC4653286; doi:10.3389/fnins.2015.00439)
Supplement: Supplementary file 1 [file MATLABcodes.ZIP › manuscript figures/simulate_two_compound_additive_scenarios.m]

% Simulation of various additive(or subtractive) scenarios with two components
% initially, need to choose between each of the three options below - which
% determine the responses of the first and second level units.
%
% In each case, a response of two units is generated - they are summed in
% various ways to generate the various scenarios shown in Figure 3. 
% The script generates additional plots to those shown in Figure 3
% Note that for some of the scenarios, some of hte subplots are not
% relevant
%
% parameters can be modified to achieve various detection scenarios.
% YBS August 2015

clear

% Generate the data - note that here C is a 2 dimensional array - each row
% corresponds to one compound
C = unifrnd(0,10,2,3000);   


% select one of the scenarios and comment out the others (using % at the start of line)
% to select a specific scenario. 
% scenario =  'both above threshold' % generate figure 3B,C and 3K,L
% scenario =  'one but not other'    % generate figure 3E,F
scenario =  'both within range'    % generate figure 3H,I

switch scenario
    % here, both have to be above some threshold
    case 'both above threshold'
        % Threshold are zero for both        
        T1 = 0;
        T2 = 0;
        % gains are 1 for both
        G1 = 1;
        G2 = 1;
        % get the linear response for each of these
        R1 = thresh_unit(C(1,:),T1,G1);
        R2 = thresh_unit(C(2,:),T2,G2);
        % This is the grand threshold - the sum of both compounds should be
        % greater than this
        T = 15;
        % These would be the individual thresholds for each
        TA = 7;
        TB = 7;        
        
    case 'one but not other'
        % Threshold are zero for both        
        T1 = 0;
        T2 = 0;
        % gains are 1 for both
        G1 = 1;
        G2 = 1;
        % get the linear response for each of these
        % NOTE that here, we add a - sign to the response of one unit
        % this implies that instead of addition the response of the second
        % will be subtracted from the 1st. 
        R1 = thresh_unit(C(1,:),T1,G1);
        R2 = -thresh_unit(C(2,:),T2,G2);
        % This is the grand threshold - the sum of both compounds should be
        % greater than this
        T = 5;
        % These would be the individual thresholds for each
        TA = 5;
        TB = 5;        
    case  'both within range'        
        % The center of the range for each
        Cp1 = 5;
        Cp2 = 5;
        % the width of the range for each
        W1 =3;
        W2 =3;
        % the soft range unit
        R1 = 10*soft_range_unit(C(1,:),Cp1,W1,0);
        R2 = 10*soft_range_unit(C(2,:),Cp2,W2,0);   
        % This is the grand threshold - the sum of both compounds should be
        % greater than this
        T = 14;
        % These would be the individual thresholds for each
        TA = 7;
        TB = 7;   
end

% plot and calculate the results
figure
% The sum response
subplot(2,2,1)
R = R1 + R2;
scatter(C(1,:),C(2,:),5,R,'filled')
axis equal
colormap hot
set(gca,'color',0.5*[1 1 1])
set(gca,'xlim',[0 10],'ylim',[0 10])
colorbar
title(['R = R1 + R2'])

% The sum response after thresholding
subplot(2,2,2)
R = (R1 + R2) > T;
scatter(C(1,:),C(2,:),5,R,'filled')
axis equal
colormap hot
set(gca,'color',0.5*[1 1 1])
set(gca,'xlim',[0 10],'ylim',[0 10])
colorbar
title(['R = (R1 + R2) > T'])

% The sum of the thresholded responses for each
subplot(2,2,3)
R = (R1 > TA) + (R2 > TB);
scatter(C(1,:),C(2,:),5,R,'filled')
axis equal
colormap hot
set(gca,'color',0.5*[1 1 1])
set(gca,'xlim',[0 10],'ylim',[0 10])
colorbar
title(['R = (R1 > TA) + (R2 > TB)'])

% The condition that each is above its own threshold
% using a logical &
subplot(2,2,4)
R = (R1 > TA) & (R2 > TB);
scatter(C(1,:),C(2,:),5,R,'filled')
axis equal
colormap hot
set(gca,'color',0.5*[1 1 1])
set(gca,'xlim',[0 10],'ylim',[0 10])
colorbar
title(['(R1 > TA) & (R2 > TB)'])
