# Supplementary material for: Extracting Social Information from Chemosensory Cues: Consideration of Several Scenarios and Their Functional Implications
Source: Front Neurosci. 2015 Nov 20;9:439. doi: 10.3389/fnins.2015.00439 (PMC4653286; doi:10.3389/fnins.2015.00439)
Supplement: Supplementary file 1 [file MATLABcodes.ZIP › manuscript figures/simulate_two_compound_difference_context_scenarios.m]

% Simulation of different contexts for a difference calcualtion
% generates panles in Figure 6D
% 
% YBS 2015

clear

% Generate the data
C    = unifrnd(0,10,2,2000);   

% Responses of the first later units
R1 = thresh_unit(C(1,:),0,1);
R2 = thresh_unit(C(2,:),0,1);

% define the different threshold for each unit for each scenario
T1 = [0 2 4];
T2 = [2 4 6];
T = 0.5;
% gains for the first and second unit
G1 = 1;
G2 = 2;

figure
for i = 1:length(T1)
   
    % response of the second layer uits
    R3 = max(R2 - R1 - T1(i),0);   
    R4 = max(R2 - R1 - T2(i),0);
    % input to the last unit
    R5 = max(0,G1*R3 - G2*R4);
    % response of the last unit after thresholding
    R6 = R5 > T;
    
    subplot(length(T1),2,2*(i-1)+1)
    
    scatter(C(1,:),C(2,:),5,R5,'filled')
    axis equal
    colormap hot
    set(gca,'color',0.5*[1 1 1])
    set(gca,'xlim',[0 10],'ylim',[0 10])
    colorbar
    title(['T1 = ' num2str(T1(i)) ' T2 = ' num2str(T2(i))])
    
    subplot(length(T1),2,2*(i-1)+2)
    scatter(C(1,:),C(2,:),5,R6,'filled')
    axis equal
    colormap hot
    set(gca,'color',0.5*[1 1 1])
    set(gca,'xlim',[0 10],'ylim',[0 10])
    colorbar
    title(['T1 = ' num2str(T1(i)) ' T2 = ' num2str(T2(i))])
    
end
