# Supplementary material for: Extracting Social Information from Chemosensory Cues: Consideration of Several Scenarios and Their Functional Implications
Source: Front Neurosci. 2015 Nov 20;9:439. doi: 10.3389/fnins.2015.00439 (PMC4653286; doi:10.3389/fnins.2015.00439)
Supplement: Supplementary file 1 [file MATLABcodes.ZIP › manuscript figures/simulate_two_compound_difference_scenarios.m]

% Simulate the detection of a difference between two compounds
% corresponds to Figure 4 B,C
% 
% YBS 2015

clear

% Generate the data - two uniformally distributed components between 0 and
% 10
C    = unifrnd(0,10,2,3000); 

% two linear threshold units. 
% in this case, the treshold is 0
R1 = thresh_unit(C(1,:),0,1);
R2 = thresh_unit(C(2,:),0,1);
% R3 is the response of a unit that is linaer with the difference of
% R2 and R1, above some threshold
T1 = 3;
R3 = max(R2 - R1 - T1,0);
% R4 is similar to R3, except that the threshold is higher
T2 = 5;
R4 = max(R2 - R1 - T2,0);
% R5 is the diffrence between R3 and R4
% except that that R4 has a higher gain
G1 = 1;
G2 = 2;
R5 = max(0,G1*R3 - G2*R4);
% R6 is a threshold function of R5.
T = 0;
R6 = (R5 > T);


% plot the results
figure
subplot(2,2,1)
scatter(C(1,:),C(2,:),5,R3,'filled')
axis equal
colormap hot
set(gca,'color',0.5*[1 1 1])
set(gca,'xlim',[0 10],'ylim',[0 10])
colorbar
title(['R3 = max(R2 - R1 - ' num2str(T1) ',0)'])

subplot(2,2,2)
scatter(C(1,:),C(2,:),5,R4,'filled')
axis equal
colormap hot
set(gca,'color',0.5*[1 1 1])
set(gca,'xlim',[0 10],'ylim',[0 10])
colorbar
title(['R4 = max(R2 - R1 - ' num2str(T2) ' ,0)'])

subplot(2,2,3)
scatter(C(1,:),C(2,:),5,R5,'filled')
axis equal
colormap hot
set(gca,'color',0.5*[1 1 1])
set(gca,'xlim',[0 10],'ylim',[0 10])
colorbar
title(['R5 = R3 - R4'])

%
subplot(2,2,4)
scatter(C(1,:),C(2,:),5,R6,'filled')
axis equal
colormap hot
set(gca,'color',0.5*[1 1 1])
set(gca,'xlim',[0 10],'ylim',[0 10])
colorbar
title(['R6 = R5 > T'])
