# Supplementary material for: Extracting Social Information from Chemosensory Cues: Consideration of Several Scenarios and Their Functional Implications
Source: Front Neurosci. 2015 Nov 20;9:439. doi: 10.3389/fnins.2015.00439 (PMC4653286; doi:10.3389/fnins.2015.00439)
Supplement: Supplementary file 1 [file MATLABcodes.ZIP › manuscript figures/simulate_two_compound_ratio_scenarios.m]

% Simulation of various scenarios with two elements
% generates panels shown in Figure 4E,F

clear

% Generate the data
C    = unifrnd(1,10,2,5000);   % This should work too

% ideal fold ratio between the compounds - it has to be 1 or larger
F = 2; 
% ideal width of the ratio between the compounds (W has to be smaller than F)
W = 1; 
% T is the threshold value of the output unit which is normalized between 0
% and 1 - this, along with w determines the width of the detected range
T = 0.5;

if F < 1
    disp('relative ratio must be larger than 1')
    return
elseif W > F
    disp('width of fold range must be larger than the fold ')
    return
end

% determine the tresholds of the second layer units
% they are specificed in terms log fold ratios
lFL =  log10(F-W);  % lower fold limit
lF  =  log10(F);    % higher fold limit

% the first two units respond to log raios of each component
R1 = log10(C(1,:)); 
R2 = log10(C(2,:)); 

% The third unit linearly responds to the difference between the two units
% but only if it is above the lower threshold 
R3 = R2 - R1 - lFL;
% The response of the unit is truncated above 0
R3 = max(0,R3);

% The 4th is like the third, but has a higher threshold (the upper threshold
% set above)
R4 = R2 - R1 - lF;
R4 = max(0,R4);


% The difference between the two is calculated and zero values
% clipped - note that the second unit has a higher gain
G1 = 1;
G2 = 2;
R5 = G1*R3-G2*R4;


% These values are used for normalizing the response to 1, based on the 
% maximum value that is attained with the "ideal ratio"
R3max = log10(F) - lFL;
R4max = log10(F) - lF;
R5max = G1*R3max - G2*R4max;
% Normalize between 0 and 1
R5 = max(0,R5);
R5 = R5./R5max;

% Finally a threshold is set on the final output
R6 = R5 > T;

% Plot the results
figure
subplot(2,2,1)
scatter(C(1,:),C(2,:),5,R3,'filled')
axis equal
colormap hot
set(gca,'color',0.5*[1 1 1])
set(gca,'xlim',[1 10],'ylim',[1 10])
colorbar
title(['R3'])

subplot(2,2,2)
scatter(C(1,:),C(2,:),5,R4,'filled')
axis equal
colormap hot
set(gca,'color',0.5*[1 1 1])
set(gca,'xlim',[1 10],'ylim',[1 10])
colorbar
title(['R4'])

subplot(2,2,3)
scatter(C(1,:),C(2,:),5,R5,'filled')
axis equal
colormap hot
set(gca,'color',0.5*[1 1 1])
set(gca,'xlim',[1 10],'ylim',[1 10])
colorbar
title(['R5'])

subplot(2,2,4)
scatter(C(1,:),C(2,:),5,R6,'filled')
axis equal
colormap hot
set(gca,'color',0.5*[1 1 1])
set(gca,'xlim',[1 10],'ylim',[1 10])
colorbar
title(['R6'])
