# Supplementary material for: Extracting Social Information from Chemosensory Cues: Consideration of Several Scenarios and Their Functional Implications
Source: Front Neurosci. 2015 Nov 20;9:439. doi: 10.3389/fnins.2015.00439 (PMC4653286; doi:10.3389/fnins.2015.00439)
Supplement: Supplementary file 1 [file MATLABcodes.ZIP › manuscript figures/soft_range_unit.m]

function R = soft_range_unit(C,Cp,W,offset)
% Simulate a unit that detects whether the concentraion C is within
% a prefered range
% C is the concentration (the input data)
% Cp is the concnetration that gives the max (peak) response R 
% W is the width of the range for which the responses is above 0
% The offset parameter is simply added to the preferred range (it is provided as a separate parameter for illustration purpose)
% The maximal response (output) is 1 (for a concentration Cp)
% YBS june 2015
% 
% The unit is implemented as an integrator of two other units, whose
% parameters are defined by the input to this function. The units are
% implemented through the thresh_unit function


% The threshold of the first and second input units
% The threshold to the second unit is higher
T1 = Cp-W + offset;
T2 = Cp + offset;

% Define the gain for the first and second unit
G1 = 1; 
G2 = 2;

% Call the threshold units with the parameters defined above 
R1 = thresh_unit(C,T1,G1);
R2 = thresh_unit(C,T2,G2);

% subtract the inputs from the threshold units
R = max(0,R1 - R2);

% Get the response in the center of the range
% (which is the max response)
R1max = thresh_unit(Cp+offset,T1,G1);
R2max = thresh_unit(Cp+offset,T2,G2);
Rmax  = max(0,R1max - R2max);

% normalize output by the maximal possible response
R = R./Rmax;
