# Supplementary material for: Extracting Social Information from Chemosensory Cues: Consideration of Several Scenarios and Their Functional Implications
Source: Front Neurosci. 2015 Nov 20;9:439. doi: 10.3389/fnins.2015.00439 (PMC4653286; doi:10.3389/fnins.2015.00439)
Supplement: Supplementary file 1 [file MATLABcodes.ZIP › manuscript figures/thresh_unit.m]

function R = thresh_unit(C,T,G)
% simulate a simple linear threshold unit
% The response of the unit (R) is linear with the input (C), after subtracting
% a threshold (T) and gain of G
% The response is nonnegative (it will be 0 if C is smaller than T).
%
% YBS june 2015

R = max(0,(C-T)*G);
